# Supplementary material for: Gut-microbiome profiles among Soil-transmitted helminths (STHs) infected Ethiopian children enrolled in the school-based mass deworming program
Source: PLoS Negl Trop Dis. 2024 Oct 15;18(10):e0012485. doi: 10.1371/journal.pntd.0012485 (PMC11478818; doi:10.1371/journal.pntd.0012485)
Supplement: S1 Code — (ZIP) [file pntd.0012485.s013.zip]

Archive with 7 entries (6 files):
- Analyisis Code_Rev/
- Analyisis Code_Rev/code for suppmentray Figures_Final .Rmd
- Analyisis Code_Rev/.DS_Store
- __MACOSX/Analyisis Code_Rev/._.DS_Store
- Analyisis Code_Rev/Figure 8 and 9.Rmd
- Analyisis Code_Rev/Code Figure 3,4,5.Rmd
- Analyisis Code_Rev/Data_manipulation.Rmd
