# Supplementary material for: Gut-microbiome profiles among Soil-transmitted helminths (STHs) infected Ethiopian children enrolled in the school-based mass deworming program
Source: PLoS Negl Trop Dis. 2024 Oct 15;18(10):e0012485. doi: 10.1371/journal.pntd.0012485 (PMC11478818; doi:10.1371/journal.pntd.0012485)
Supplement: S1 Code — (ZIP) [file pntd.0012485.s013.zip › Analyisis Code_Rev/code for suppmentray Figures_Final .Rmd]

#code for suppmentray Figures 
# Required package 
```{r}
library(dplyr)
library(ggplot2)
# install.packages("vegan")
library(vegan)
library(phyloseq)
# install.packages("tidyverse")
library(tidyverse)
# install.packages("patchwork")
library(patchwork)
library(agricolae)
library(FSA)
library(rcompanion)
```
# Daownload proccssed pyloseq 

# ##Figure S1&2

```{r}
mat <- as(otu_table(ps_clean), "matrix")
class(mat)
#> [1] "matrix" "array"

raremax <- min(rowSums(mat))


system.time(rarecurve(mat, step = 100, col = "blue", label = FALSE,  lwd=2, ylab="ASVs",xlab="Sequencing depth", main="Rarefaction Curve for all samples"))


col = unlist(lapply(sample_data(ps_clean)$Sex, 
           function(x){
                 if (x == "Male"){
                        return("blue")
                  } else {
                       if (x == "female") {
                            return("red")
                     } else { return("black") }
                }
             }))


system.time(rarecurve(mat, step = 100, col = col, label = FALSE,  lwd=2, ylab="ASVs", xlab="Sequencing depth", main="Rarefaction Curve by Sex"))

```


```{r}
ps_rerefy2
```

##SFigure 3. Beta diversity Jaccard between A) AnySTHs, B) Trichuris, C) Ascaris D) Schistosoma
```{r}
# Define the function to create PCoA plots
create_pcoa_plot <- function(variable) {
  # Perform PCoA
  pcoares <- get_pcoa(obj = ps_rerefy2, distmethod = "jaccard")
  
  # Create PCoA plot
  pcoaplot <- ggordpoint(obj = pcoares, biplot = FALSE, speciesannot = TRUE,
                         factorNames = c(variable), ellipse = TRUE) +
    scale_color_manual(values = c("#00AED7", "#FD9347")) +
    scale_fill_manual(values = c("#00AED7", "#FD9347"))
  
  return(pcoaplot)
}

# Create plots for each variable
pcoa_AnySTHs <- create_pcoa_plot("AnySTHs")
pcoa_Trichuris <- create_pcoa_plot("Trichuris")
pcoa_Ascaris <- create_pcoa_plot("Ascaris")
pcoa_Schistosoma <- create_pcoa_plot("Schistosoma")

# Combine all plots into a panel
combined_pcoa_plotJ <- (pcoa_AnySTHs | pcoa_Trichuris) / (pcoa_Ascaris | pcoa_Schistosoma)

# Display the combined plot
print(combined_pcoa_plotJ)

ggsave(filename = "/Users/binitaye/Desktop/PLOS_NTDs Revised Figures/S6Fig.eps", plot = combined_pcoa_plotJ, width = 8, height = 5, dpi = 300)
```
# Suppmentray Figure 4

```{r}

ps1_genus <- tax_glom(ps_rerefy2, "Genus", NArm = TRUE)

unconstrained_aitchison_pca <- ps1_genus %>%
  tax_filter(min_prevalence = 0.1, tax_level = "Genus") %>%
  tax_agg("Family") %>%
  tax_transform("clr") %>%
  ord_calc()

pca_plot <- unconstrained_aitchison_pca %>%
   ord_plot(
    plot_taxa = 1:6, colour = "AnySTHs", size = 1.5,
    tax_vec_length = 0.325,
    tax_lab_style = tax_lab_style(max_angle = 90, aspect_ratio = 0.5),
    auto_caption = 8
      )
customised_plotSTHs <- pca_plot +
  stat_ellipse(aes(linetype = AnySTHs, colour = AnySTHs), linewidth = 0.3) + 
  scale_colour_brewer(palette = "Set1") +
  theme(legend.position = "bottom") +
  coord_fixed(ratio = 0.5, clip = "off") +  # makes rotated labels align correctly
    annotate("text", x = 3, y =-3, label = label) # Add PERMANOVA results to the plot

 customised_plotSTHs
 
 #Ascaris
 pca_plot <- unconstrained_aitchison_pca %>%
   ord_plot(
    plot_taxa = 1:6, colour = "Ascaris", size = 1.5,
    tax_vec_length = 0.325,
    tax_lab_style = tax_lab_style(max_angle = 90, aspect_ratio = 0.5),
    auto_caption = 8
      )
customised_plotAscaris <- pca_plot +
  stat_ellipse(aes(linetype = Ascaris, colour = Ascaris), linewidth = 0.3) + 
  scale_colour_brewer(palette = "Set1") +
  theme(legend.position = "bottom") +
  coord_fixed(ratio = 0.5, clip = "off") +  # makes rotated labels align correctly
    annotate("text", x = 3, y =-3, label = label) # Add PERMANOVA results to the plot

 customised_plotAscaris
 
 #Trichuris
 
 pca_plot <- unconstrained_aitchison_pca %>%
   ord_plot(
    plot_taxa = 1:6, colour = "Tricuris", size = 1.5,
    tax_vec_length = 0.325,
    tax_lab_style = tax_lab_style(max_angle = 90, aspect_ratio = 0.5),
    auto_caption = 8
      )
customised_plotTrichuris <- pca_plot +
  stat_ellipse(aes(linetype = Tricuris, colour = Tricuris), linewidth = 0.3) + 
  scale_colour_brewer(palette = "Set1") +
  theme(legend.position = "bottom") +
  coord_fixed(ratio = 0.5, clip = "off") +  # makes rotated labels align correctly
    annotate("text", x = 3, y =-3, label = label) # Add PERMANOVA results to the plot

 customised_plotTrichuris
 
 #Schistosoma
 
  pca_plot <- unconstrained_aitchison_pca %>%
   ord_plot(
    plot_taxa = 1:6, colour = "Schistosoma", size = 1.5,
    tax_vec_length = 0.325,
    tax_lab_style = tax_lab_style(max_angle = 90, aspect_ratio = 0.5),
    auto_caption = 8
      )
customised_plotSchistosoma <- pca_plot +
  stat_ellipse(aes(linetype = Schistosoma, colour = Schistosoma), linewidth = 0.3) + 
  scale_colour_brewer(palette = "Set1") +
  theme(legend.position = "bottom") +
  coord_fixed(ratio = 0.5, clip = "off") +  # makes rotated labels align correctly
    annotate("text", x = 3, y =-3, label = label) # Add PERMANOVA results to the plot

  customised_plotSchistosoma
  
  (customised_plotSTHs| customised_plotAscaris) / (customised_plotTrichuris |  customised_plotSchistosoma)
```
# Suppmentray Figure 5 
```{r setup, include=FALSE}
Otu = cbind(data.frame(otu_table(ps_rerefy2)))
Medata = cbind(data.frame(sample_data(ps_rerefy2)))
Taxo = cbind(data.frame(tax_table(ps_rerefy2)))

OTU = otu_table(as.matrix(Otu), taxa_are_rows = FALSE)              
TAX = phyloseq::tax_table(as.matrix(data_taxo))
ps_rerefydem <- phyloseq(OTU, TAX,sample_data(metadata) ) 


#BCG
pBCG<- plot_richness(ps_rerefydem, x="bcg_scar", color="bcg_scar", measures=c("Chao1", "Shannon")) 
pBCG$layers[[2]] = NULL  #Remove second layer error bar
pBCG <- pBCG  + geom_boxplot() + theme_bw() #add box plot


#Modeofdelivery
pMDA <- plot_richness(ps_rerefydem, x="delivery", color="delivery", measures=c("Chao1", "Shannon")) 
pMDA$layers[[2]] = NULL
pMDA <- pMDA  + geom_boxplot() + theme_bw()

#Dewormingin6mo
pDWA <- plot_richness(ps_rerefydem, x="Dewormingin6mo", color="Dewormingin6mo", measures=c("Chao1", "Shannon")) 
pDWA$layers[[2]] = NULL 
pDWA <- pDWA  + geom_boxplot() + theme_bw()

#InthelasttwoweekschildhadDiahearria
pDIA <- plot_richness(ps_rerefydem, x="diarrhea_2wks", color="diarrhea_2wks", measures=c("Chao1", "Shannon")) 
pDIA$layers[[2]] = NULL 
pDIA <- pDIA  + geom_boxplot() + theme_bw()

#

(pBCG| pMDA) / (pDWA | pDIA)
```

```{r pressure, echo=FALSE}
rich = estimate_richness(ps_rerefydem, measures = c("Chao1", "Shannon"))
# Standard Wilcoxon test for Chao1
wilcox.chao1 <- wilcox.test(rich$Chao1 ~ sample_data(ps_rerefydem)$bcg_scar)
tab.chao1 <- data.frame(
  group1 = "YES",
  group2 = "NO",
  W = wilcox.chao1$statistic,
  p.adj = wilcox.chao1$p.value
)

# Standard Wilcoxon test for Shannon
wilcox.shannon <- wilcox.test(rich$Shannon ~ sample_data(ps_rerefydem)$bcg_scar)
tab.shannon <- data.frame(
  group1 = "YES",
  group2 = "NO",
  W = wilcox.shannon$statistic,
  p.adj = wilcox.shannon$p.value
)

# Print the results
print(tab.chao1)
print(tab.shannon)
```
```{r}
rich = estimate_richness(ps_rerefydem, measures = c("Chao1", "Shannon"))
# Standard Wilcoxon test for Chao1
wilcox.chao1 <- wilcox.test(rich$Chao1 ~ sample_data(ps_rerefydem)$delivery)
tab.chao1 <- data.frame(
  group1 = "YES",
  group2 = "NO",
  W = wilcox.chao1$statistic,
  p.adj = wilcox.chao1$p.value
)

# Standard Wilcoxon test for Shannon
wilcox.shannon <- wilcox.test(rich$Shannon ~ sample_data(ps_rerefydem)$delivery)
tab.shannon <- data.frame(
  group1 = "YES",
  group2 = "NO",
  W = wilcox.shannon$statistic,
  p.adj = wilcox.shannon$p.value
)

# Print the results
print(tab.chao1)
print(tab.shannon)
```


```{r}
rich = estimate_richness(ps_rerefydem, measures = c("Chao1", "Shannon"))
# Standard Wilcoxon test for Chao1
wilcox.chao1 <- wilcox.test(rich$Chao1 ~ sample_data(ps_rerefydem)$Dewormingin6mo)
tab.chao1 <- data.frame(
  group1 = "YES",
  group2 = "NO",
  W = wilcox.chao1$statistic,
  p.adj = wilcox.chao1$p.value
)

# Standard Wilcoxon test for Shannon
wilcox.shannon <- wilcox.test(rich$Shannon ~ sample_data(ps_rerefydem)$Dewormingin6mo)
tab.shannon <- data.frame(
  group1 = "YES",
  group2 = "NO",
  W = wilcox.shannon$statistic,
  p.adj = wilcox.shannon$p.value
)

# Print the results
print(tab.chao1)
print(tab.shannon)
```


```{r}
rich = estimate_richness(ps_rerefydem, measures = c("Chao1", "Shannon"))
# Standard Wilcoxon test for Chao1
wilcox.chao1 <- wilcox.test(rich$Chao1 ~ sample_data(ps_rerefydem)$diarrhea_2wks)
tab.chao1 <- data.frame(
  group1 = "Yes",
  group2 = "No",
  W = wilcox.chao1$statistic,
  p.adj = wilcox.chao1$p.value
)

# Standard Wilcoxon test for Shannon
wilcox.shannon <- wilcox.test(rich$Shannon ~ sample_data(ps_rerefydem)$diarrhea_2wks)
tab.shannon <- data.frame(
  group1 = "Yes",
  group2 = "No",
  W = wilcox.shannon$statistic,
  p.adj = wilcox.shannon$p.value
)

# Print the results
print(tab.chao1)
print(tab.shannon)
```
# suppmentray Figure 6 

```{r}
# Define the function to create PCoA plots
create_pcoa_plot <- function(variable) {
  # Perform PCoA
  pcoares <- get_pcoa(obj = ps_rerefydem, distmethod = "bray", method = "hellinger")
  
  # Create PCoA plot
  pcoaplot <- ggordpoint(obj = pcoares, biplot = FALSE, speciesannot = TRUE,
                         factorNames = c(variable), ellipse = TRUE) +
    scale_color_manual(values = c("#00AED7", "#FD9347")) +
    scale_fill_manual(values = c("#00AED7", "#FD9347"))
  
  return(pcoaplot)
}

# Create plots for each variable
pcoa_bcg_scar <- create_pcoa_plot("bcg_scar")
pcoa_delivery<- create_pcoa_plot("delivery")
pcoa_diarrhea_2wks <- create_pcoa_plot("diarrhea_2wks")
pcoa_Dewormingin6mo <- create_pcoa_plot("Dewormingin6mo")

# Combine all plots into a panel
combined_pcoa_plotdemo <- (pcoa_bcg_scar | pcoa_delivery) / (pcoa_diarrhea_2wks | pcoa_Dewormingin6mo)

# Display the combined plot
print(combined_pcoa_plotdemo)
```
```{r}
#PERMANOVA BCG

distme1 <- get_dist(ps_rerefydem, distmethod ="bray")
sampleda <- data.frame(sample_data(ps_rerefydem), check.names=FALSE)
sampleda <- sampleda[match(colnames(as.matrix(distme1)),rownames(sampleda)),,drop=FALSE]
set.seed(1024)
adores1 <- adonis2(distme1 ~ bcg_scar, data=sampleda, permutations=999)
adores1
```


```{r}
# delivery
distme1 <- get_dist(ps_rerefydem, distmethod ="bray")
sampleda <- data.frame(sample_data(ps_rerefydem), check.names=FALSE)
sampleda <- sampleda[match(colnames(as.matrix(distme1)),rownames(sampleda)),,drop=FALSE]
set.seed(1024)
adores1 <- adonis2(distme1 ~ delivery, data=sampleda, permutations=999)
adores1
```

```{r}
#diarrhea_2wks
distme1 <- get_dist(ps_rerefydem, distmethod ="bray")
sampleda <- data.frame(sample_data(ps_rerefydem), check.names=FALSE)
sampleda <- sampleda[match(colnames(as.matrix(distme1)),rownames(sampleda)),,drop=FALSE]
set.seed(1024)
adores1 <- adonis2(distme1 ~ diarrhea_2wks, data=sampleda, permutations=999)
adores1
```

```{r}
distme1 <- get_dist(ps_rerefydem, distmethod ="bray")
sampleda <- data.frame(sample_data(ps_rerefydem), check.names=FALSE)
sampleda <- sampleda[match(colnames(as.matrix(distme1)),rownames(sampleda)),,drop=FALSE]
set.seed(1024)
adores1 <- adonis2(distme1 ~ Dewormingin6mo, data=sampleda, permutations=999)
adores1
```


```{r}
# Relative Abundance plot by demography 

sample_data(ps_rerefydem)$bcg_scar<- as.factor(sample_data(ps_rerefydem)$bcg_scar)
sample_data(ps_rerefydem)$delivery<- as.factor(sample_data(ps_rerefydem)$delivery)
sample_data(ps_rerefydem)$diarrhea_2wks<- as.factor(sample_data(ps_rerefydem)$diarrhea_2wks)
sample_data(ps_rerefydem)$Dewormingin6mo <- as.factor(sample_data(ps_rerefydem)$Dewormingin6mo)


create_genus_bar_plot <- function(variable) {
  genustaxa <- get_taxadf(obj = ps_rerefydem, taxlevel = 6)
  barplot <- ggbartax(obj = genustaxa, facetNames = variable, plotgroup = TRUE, topn = 5) +
    xlab(NULL) +
    ylab("Relative Abundance (%)") +
    labs(title = variable, fill = NULL) +  # Add variable name as the title and remove the legend title
    scale_fill_brewer("Genus", palette = "Paired") +
    guides(fill = guide_legend(keywidth = 0.5, keyheight = 0.5, ncol = 2)) +
    theme_classic() +
    theme(strip.background = element_blank(), axis.text.x.bottom = element_text(angle = -90))
  return(barplot)
}

# Create plots for each variable
barplot_bcg_scar <- create_bar_plot("bcg_scar")
barplot_delevery <- create_bar_plot("delivery")
barplot_Dewormi <- create_bar_plot("Dewormingin6mo")
barplot_Diahearria2k <- create_bar_plot("diarrhea_2wks")

# Combine all plots into a panel
combined_bar_plotdemography <- (barplot_BCGscar | barplot_Modeofdelevery) / ( barplot_Dewormiing|barplot_Diahearria)

# Display the combined plot
print(combined_bar_plotdemography)

```

```{r}
# # S4Fig Phylum level analysis by deiffernt demogpahic and clincal varibles
```{r}
create_genus_bar_plot <- function(variable) {
  genustaxa <- get_taxadf(obj = ps_rerefy2, taxlevel = 5)
  barplot <- ggbartax(obj = genustaxa, facetNames = variable, plotgroup = TRUE, topn = 10) +
    xlab(NULL) +
    ylab("Relative Abundance (%)") +
    labs(title = variable, fill = NULL) +  # Add variable name as the title and remove the legend title
    scale_fill_brewer("Family", palette = "Paired") +
    guides(fill = guide_legend(keywidth = 0.5, keyheight = 0.5, ncol = 2)) +
    theme_classic() +
    theme(strip.background = element_blank(), axis.text.x.bottom = element_text(angle = -90))
  return(barplot)
}

# Create plots for each variable
barplot_BCGscar <- create_bar_plot("bcg_scar")
barplot_Modeofdelevery <- create_bar_plot("delivery")
barplot_Dewormiing <- create_bar_plot("Dewormingin6mo")
barplot_Diahearria <- create_bar_plot("diarrhea_2wks")

# Combine all plots into a panel
combined_bar_plotdemography <- (barplot_BCGscar | barplot_Modeofdelevery) / ( barplot_Dewormiing|barplot_Diahearria)

# Display the combined plot
print(combined_bar_plotdemography)

ggsave(filename = "/Users/binitaye/Desktop/PLOS_NTDs Revised Figures/S5Fig.eps", plot = combined_bar_plotdemography, width = 18, height = 8, dpi = 300)
```
# S8 Figure 

```{r}
ps_LefsAL<-subset_samples(ps_Lefs, Ascaris  %in% c("Postive","Negative"))
ps_LefsAL
table(sample_data(ps_LefsAL)$Ascaris)


lef_outAL<-run_lefse(ps_Lefs, group="Ascaris", norm = "CPM",
                   
                   kw_cutoff = 0.05, lda_cutoff = 2.5, wilcoxon_cutoff = 0.05)


lef_outAL

plot_ef_bar(lef_outAL)


#Visualizing the marker table as cladogram


plot_cladogram(lef_out, color = c("red","blue"), clade_label_level = 2.5)
```

# S9 Figure 
```{r}
ps_LefsSchistosoma<-subset_samples(ps_Lefs, Schistosoma  %in% c("Postive","Negative"))

ps_LefsSchistosoma

table(sample_data(ps_LefsSchistosoma)$Schistosoma)


lef_outSchistosoma<-run_lefse(ps_Lefs, group="Schistosoma", norm = "CPM",
                   
                   kw_cutoff = 0.05, lda_cutoff = 2.5, wilcoxon_cutoff = 0.05)

lef_outSchistosoma

# plots AnySTHs and Lefs 

plot_ef_bar(lef_outSchistosoma)

plot_cladogram(lef_outSchistosoma, color = c("red","blue"), clade_label_level = 2.5)
```
