# Supplementary material for: Gut-microbiome profiles among Soil-transmitted helminths (STHs) infected Ethiopian children enrolled in the school-based mass deworming program
Source: PLoS Negl Trop Dis. 2024 Oct 15;18(10):e0012485. doi: 10.1371/journal.pntd.0012485 (PMC11478818; doi:10.1371/journal.pntd.0012485)
Supplement: S1 Code — (ZIP) [file pntd.0012485.s013.zip › Analyisis Code_Rev/Figure 8 and 9.Rmd]

---
title: "Lefse_analysis"
output: html_document
date: "2024-08-13"
---

#"Lefse_analysis"
```{r setup, include=FALSE}
library(tidyverse)

library(phyloseq)
library("ggpubr")
library(microbiomeMarker)
library(knitr)
library(microViz)
library(readxl)
library(ape)
library(genefilter)
```

#For all ranks, "Kingdom" "Phylum" "Class" "Order" "Family" "Genus"

```{r}
ps_Lefs<-subset_samples(ps_clean, Tricuris %in% c("Postive","Negative"))
table(sample_data(ps_Lefs)$Tricuris)


ps_LefsAL

table(sample_data(ps_LefsAL)$Ascaris)

```

Other than gsub, we can also go through one column at a time in the taxonomy table to specifically substitute ambiguous markings.

```{r}
tax_table(ps_Lefs)[tax_table(ps_Lefs) == "k__<empty>"] <- ""
tax_table(ps_Lefs)[tax_table(ps_Lefs) == "k__<empty>"] <- ""
tax_table(ps_Lefs)[tax_table(ps_Lefs) == "p__<empty>"] <- ""
tax_table(ps_Lefs)[tax_table(ps_Lefs) == "c__<empty>"] <- ""
tax_table(ps_Lefs)[tax_table(ps_Lefs) == "o__<empty>"] <- ""
tax_table(ps_Lefs)[tax_table(ps_Lefs) == "f__<empty>"] <- ""
tax_table(ps_Lefs)[tax_table(ps_Lefs) == "g__<empty>"] <- ""
# some more ambiguities 
tax_table(ps_Lefs)[tax_table(ps_Lefs) == "o__Unknown_Order"] <- ""
tax_table(ps_Lefs)[tax_table(ps_Lefs) == "c__Unknown_Class"] <- ""
tax_table(ps_Lefs)[tax_table(ps_Lefs) == "f__Unknown_Family"] <- ""


# check rank names and para taxa_rank
ps_Lefs <- check_rank_names(ps_Lefs)
ps_Lefs <- check_taxa_rank(ps_Lefs, taxa_rank)

# newly added octber 1 
unique(tax_table(ps_Lefs)[, "Kingdom"])

table(tax_table(ps_Lefs)[, "Kingdom"], exclude = NULL)

#remove Eukaryota and Unassigned (and Bacteria I only need Archaea)
ps_Lefs<- subset_taxa(ps_Lefs, !is.na(Kingdom) & !Kingdom %in% c("Unassigned", "Eukaryota", "Archaea"))
table(tax_table(ps_Lefs)[, "Kingdom"], exclude = NULL)

#check for NA or low abundant Phyla

table(tax_table(ps_Lefs)[, "Phylum"], exclude = NULL)

#Filter out NA Phyla

ps_Lefs <- subset_taxa(ps_Lefs, !is.na(Phylum) & !Phylum %in% c(""))
table(tax_table(ps_Lefs)[, "Phylum"], exclude = NULL)

#check for NA or low abundant Classes
table(tax_table(ps_Lefs)[, "Class"], exclude = NULL)

#Remove NA Classes
ps_Lefs <- subset_taxa(ps_Lefs, !is.na(Class) & !Class %in% c(""))
table(tax_table(ps_Lefs)[, "Class"], exclude = NULL)

# Check for NA in Order
table(tax_table(ps_Lefs)[, "Order"], exclude = NULL)

#Remove NA Orders
ps_Lefs <- subset_taxa(ps_Lefs, !is.na(Order) & !Order %in% c(""))
table(tax_table(ps_Lefs)[, "Order"], exclude = NULL)

#Check NA Family
table(tax_table(ps_Lefs)[, "Family"], exclude = NULL)

# Remove NA Family
ps_Lefs <- subset_taxa(ps_Lefs, !is.na(Family) & !Family %in% c(""))
table(tax_table(ps_Lefs)[, "Family"], exclude = NULL)

# Check NA Genus
table(tax_table(ps_Lefs)[, "Genus"], exclude = NULL)

#Remove NA Genus
ps_Lefs <- subset_taxa(ps_Lefs, !is.na(Genus) & !Genus %in% c(""))
table(tax_table(ps_Lefs)[, "Genus"], exclude = NULL)

#rename not filter out NA taxonomic classification

tax_table(ps_Lefs)[is.na(tax_table(ps_Lefs)[,5])] <- "f__"
tax_table(ps_Lefs)[is.na(tax_table(ps_Lefs)[,6])] <- "g__"

# Then you can convert those unclassified such as p__ without phylum name to this or skip this part
tax_table(ps_Lefs)[tax_table(ps_Lefs)[,"Family"]== "f__", "Family"] <- "Unknown_Family"
tax_table(ps_Lefs)[tax_table(ps_Lefs)[,"Genus"]== "g__", "Genus" ] <- "Unknown_Genus"

#Check the filtered tax table
View(ps_Lefs@tax_table)

#Make relative abundances
phyloseq_relative <- transform_sample_counts(ps_Lefs, function(x) x / sum(x))

#Filter based on abundance

flista<-filterfun(kOverA(1,0.15))
a <- filter_taxa(phyloseq_relative, flista)
filtered_phyloseq <- prune_taxa(a,ps_Lefs)
View(filtered_phyloseq@tax_table)


#Remove unassigne colom fomr taxatable

tax_table(ps_Lefs)=subset(ps_Lefs@tax_table, select = -c(V8,V9,V10,V11,V12,V13, V14, V15))

```
# Figure 8  AnySTHs and Lefs 
```{r}
ps_LefsAnySTHs<-subset_samples(ps_Lefs, AnySTHs  %in% c("Postive","Negative"))

ps_LefsAnySTHs

table(sample_data(ps_LefsAnySTHs)$AnySTHs)


lef_outAnySTHs<-run_lefse(ps_Lefs, group="AnySTHs", norm = "CPM",
                   
                   kw_cutoff = 0.05, lda_cutoff = 2.5, wilcoxon_cutoff = 0.05)

lef_outAnySTHs

# plots AnySTHs and Lefs 

plot_ef_bar(lef_outAnySTHs)

plot_cladogram(lef_outAnySTHs, color = c("red","blue"), clade_label_level = 2.5)

```

#Figure 9 and lefs tricurise
```{r}
lef_out<-run_lefse(ps_Lefs, group="Tricuris", norm = "CPM",
                   
                   kw_cutoff = 0.05, lda_cutoff = 2.5, wilcoxon_cutoff = 0.05)


lef_out


dat<-marker_table(lef_out) %>% data.frame() %>% select(1:4)

dat<-marker_table(lef_out) %>% data.frame() 

head(dat)


dat %>% filter(enrich_group=="Postive") %>% head()

dat %>% kable(align = "c")

plot_ef_bar(lef_out)

#Over all 

lef_outF<-run_lefse(ps_Lefs, group = "Tricuris", norm = "CPM",
                   
                   kw_cutoff = 0.05, lda_cutoff = 2)

lef_outF


datF<-marker_table(lef_outF) %>% data.frame() 

datF %>% filter(enrich_group=="Postive") %>% head


head(datF)

plot_ef_bar(lef_outF)

plot_cladogram(lef_outF, color = c("red","blue"), clade_label_level = 2.5)

```
