# Supplementary material for: Gut-microbiome profiles among Soil-transmitted helminths (STHs) infected Ethiopian children enrolled in the school-based mass deworming program
Source: PLoS Negl Trop Dis. 2024 Oct 15;18(10):e0012485. doi: 10.1371/journal.pntd.0012485 (PMC11478818; doi:10.1371/journal.pntd.0012485)
Supplement: S1 Code — (ZIP) [file pntd.0012485.s013.zip › Analyisis Code_Rev/Code Figure 3,4,5.Rmd]

---
#Figure 3, 4, 5
---


```{r}
library(tidyverse)
library(vegan)
library(BiocManager)
library(phyloseq)
library(MicrobiotaProcess)
library(ggplot2)
library(patchwork)
library(RColorBrewer)
library(ggrepel)
library(ALDEx2)
library(microbiomeMarker)
library(microViz)
library(dplyr)
library(tibble)
library(tidyr)
library(readxl)
library(pheatmap)
library(microbiome)
library(hrbrthemes)
library(gcookbook)

```

```{r}
ps_clean <- readRDS("~/Downloads/ps_clean.rds")
ps_clean

# Normalized 
ps_rarefy <- rarefy_even_depth(ps_clean, sample.size = 20000, rngseed = 100)

data_otu = cbind(data.frame(otu_table(ps_rarefy)))
data_grp = cbind(data.frame(sample_data(ps_rarefy)))
data_taxo = cbind (data.frame(phyloseq::tax_table(ps_rarefy), 
                       check.names = F))
metadata=cbind(data.frame(sample_data(ps_rarefy)))


```
#Creat Phyloseq
```{r}
# Run this if you don't have these objects into your R environment
# data_otu <- read.table("~/Downloads/ps_clean.rds", header = TRUE)
# data_grp <- read.table("~/Downloads/ps_clean.rds", header=TRUE, stringsAsFactors = TRUE)
# data_taxo <- read.table("~/Downloads/ps_clean.rds", header = TRUE)

OTU = otu_table(as.matrix(data_otu), taxa_are_rows = FALSE)              
SAM = sample_data(metadata, errorIfNULL = TRUE)                
TAX = phyloseq::tax_table(as.matrix(data_taxo)) 
ps_rerefy2 <- phyloseq(OTU, TAX, SAM) 

ps_rerefy2

```

# Relative abundance by Phulum 
```{r setup, include=FALSE}
#Required package 
# BiocManager::install("microbiome")


# Figure # 3 Phylum Plot

# Define the function to create bar plots at Phylum the  level
create_genus_bar_plot <- function(variable) {
  genustaxa <- get_taxadf(obj = ps_rerefy2, taxlevel = 2)
  barplot <- ggbartax(obj = genustaxa, facetNames = variable, plotgroup = TRUE, topn = 5) +
    xlab(NULL) +
    ylab("Relative Abundance (%)") +
    labs(title = variable, fill = NULL) +  # Add variable name as the title and remove the legend title
    scale_fill_brewer("Phylum", palette = "Paired") +
    guides(fill = guide_legend(keywidth = 0.5, keyheight = 0.5, ncol = 2)) +
    theme_classic() +
    theme(strip.background = element_blank(), axis.text.x.bottom = element_text(angle = -90))
  return(barplot)
}

# Create plots for each variable
barplot_AnySTHs <- create_genus_bar_plot("AnySTHs")
barplot_Trichuris <- create_genus_bar_plot("Trichuris")
barplot_Ascaris <- create_genus_bar_plot("Ascaris")
barplot_Schistosoma <- create_genus_bar_plot("Schistosoma")

# Combine all plots into a panel
combined_genus_bar_plotPhylum<- (barplot_AnySTHs | barplot_Trichuris) / (barplot_Ascaris | barplot_Schistosoma)

# Display the combined plot
print(combined_genus_bar_plotPhylum)

ggsave(filename = "/Users/binitaye/Desktop/PLOS_NTDs Revised Figures/Fig3.eps", plot = combined_genus_bar_plotPhylum, width = 18, height = 8, dpi = 300)
```

# Figure 4
# by Family 
```{r}
create_genus_bar_plot <- function(variable) {
  genustaxa <- get_taxadf(obj = ps_rerefy2, taxlevel = 5)
  barplot <- ggbartax(obj = genustaxa, facetNames = variable, plotgroup = TRUE, topn = 10) +
    xlab(NULL) +
    ylab("Relative Abundance (%)") +
    labs(title = variable, fill = NULL) +  # Add variable name as the title and remove the legend title
    scale_fill_brewer("Family", palette = "Paired") +
    guides(fill = guide_legend(keywidth = 0.5, keyheight = 0.5, ncol = 2)) +
    theme_classic() +
    theme(strip.background = element_blank(), axis.text.x.bottom = element_text(angle = -90))
  return(barplot)
}

# Create plots for each variable
barplot_AnySTHs <- create_genus_bar_plot("AnySTHs")
barplot_Trichuris <- create_genus_bar_plot("Trichuris")
barplot_Ascaris <- create_genus_bar_plot("Ascaris")
barplot_Schistosoma <- create_genus_bar_plot("Schistosoma")

# Combine all plots into a panel
combined_Family_bar_plot <- (barplot_AnySTHs | barplot_Trichuris) / (barplot_Ascaris | barplot_Schistosoma)

# Display the combined plot
print(combined_Family_bar_plot)

ggsave(filename = "/Users/binitaye/Desktop/PLOS_NTDs Revised Figures/Fig4.eps", plot = combined_Family_bar_plot, width = 18, height = 8, dpi = 300)
```
# Figure 5
# by Genus
```{r}
create_genus_bar_plot <- function(variable) {
  genustaxa <- get_taxadf(obj = ps_rerefy2, taxlevel = 6)
  barplot <- ggbartax(obj = genustaxa, facetNames = variable, plotgroup = TRUE, topn = 5) +
    xlab(NULL) +
    ylab("Relative Abundance (%)") +
    labs(title = variable, fill = NULL) +  # Add variable name as the title and remove the legend title
    scale_fill_brewer("Genus", palette = "Paired") +
    guides(fill = guide_legend(keywidth = 0.5, keyheight = 0.5, ncol = 2)) +
    theme_classic() +
    theme(strip.background = element_blank(), axis.text.x.bottom = element_text(angle = -90))
  return(barplot)
}

# Create plots for each variable
barplot_AnySTHs <- create_genus_bar_plot("AnySTHs")
barplot_Trichuris <- create_genus_bar_plot("Trichuris")
barplot_Ascaris <- create_genus_bar_plot("Ascaris")
barplot_Schistosoma <- create_genus_bar_plot("Schistosoma")

# Combine all plots into a panel
combined_genus_bar_plot<- (barplot_AnySTHs | barplot_Trichuris) / (barplot_Ascaris | barplot_Schistosoma)

# Display the combined plot
print(combined_genus_bar_plot)

ggsave(filename = "/Users/binitaye/Desktop/PLOS_NTDs Revised Figures/Fig5.eps", plot = combined_genus_bar_plot, width = 18, height = 8, dpi = 300)
```
