# Supplementary material for: Gut-microbiome profiles among Soil-transmitted helminths (STHs) infected Ethiopian children enrolled in the school-based mass deworming program
Source: PLoS Negl Trop Dis. 2024 Oct 15;18(10):e0012485. doi: 10.1371/journal.pntd.0012485 (PMC11478818; doi:10.1371/journal.pntd.0012485)
Supplement: S1 Code — (ZIP) [file pntd.0012485.s013.zip › Analyisis Code_Rev/Data_manipulation.Rmd]

---
title: " Meta_Data manipulation"
output: html_document
date: "2024-06-12"
---
#loading libraries
```{r}
library(dplyr)
```


#Cleaning the metadata table

#Reading the table from computer
```{r}
metadata <- read.table(file = "/Users/binitaye/Desktop/MetaData_ID.tsv", sep = "\t", header = TRUE, stringsAsFactors = FALSE)
```

# Renaming columns with shorter names
```{r}
colnames(metadata)[colnames(metadata) == "Modeofdelivery"] <- "delivery"
colnames(metadata)[colnames(metadata) == "Householdno"] <- "household_no"
colnames(metadata)[colnames(metadata) == "Noofolderbrothres"] <- "older_brothers"
colnames(metadata)[colnames(metadata) == "youngerthan12years"] <- "under_12"
colnames(metadata)[colnames(metadata) == "Everhadvaccinated"] <- "vaccinated"
colnames(metadata)[colnames(metadata) == "BCGscar"] <- "bcg_scar"
colnames(metadata)[colnames(metadata) == "Inthelasttwoweekschildhadfever"] <- "fever_2wks"
colnames(metadata)[colnames(metadata) == "howmanytimesperweek"] <- "fever_freq"
colnames(metadata)[colnames(metadata) == "InthelasttwoweekschildhadDiahearria"] <- "diarrhea_2wks"
colnames(metadata)[colnames(metadata) == "Howmanytimesperweek_A"] <- "diarrhea_freq"
colnames(metadata)[colnames(metadata) == "Inthelasttwoweekschildhadcough"] <- "cough_2wks"
colnames(metadata)[colnames(metadata) == "Howmanytimesperweek_B"] <- "cough_freq"
colnames(metadata)[colnames(metadata) == "Childsfingernailtrimmed"] <- "nail_trimmed"
colnames(metadata)[colnames(metadata) == "Arechildsfingernailsdirty"] <- "nail_dirty"
colnames(metadata)[colnames(metadata) == "Howoftendoyoutrimyourfingernails"] <- "nail_trim_freq"
colnames(metadata)[colnames(metadata) == "Istheretoiletintheschool"] <- "school_toilet"
colnames(metadata)[colnames(metadata) == "Ifthereisatoiletdoesthelatrinehavedoors"] <- "latrine_doors"
colnames(metadata)[colnames(metadata) == "Fliesobservedinaroundthelatrine"] <- "flies_latrine"
colnames(metadata)[colnames(metadata) == "Vissiblestoolobservedonlatrinefloor"] <- "stool_latrine"
colnames(metadata)[colnames(metadata) == "HeardALnamebefore"] <- "heard_AL"
colnames(metadata)[colnames(metadata) == "HeardTTnamebefore"] <- "heard_TT"
colnames(metadata)[colnames(metadata) == "HeardHWnamebefore"] <- "heard_HW"
colnames(metadata)[colnames(metadata) == "HeardHIVnamebefore"] <- "heard_HIV"
colnames(metadata)[colnames(metadata) == "HeardInWormnamebefore"] <- "heard_InWorm"
colnames(metadata)[colnames(metadata) == "HeardMalanamebefore"] <- "heard_Malaria"
colnames(metadata)[colnames(metadata) == "HeardTBnamebefore"] <- "heard_TB"
colnames(metadata)[colnames(metadata) == "HeardSChnamebefore"] <- "heard_SCh"
colnames(metadata)[colnames(metadata) == "familytold"] <- "family_told"
colnames(metadata)[colnames(metadata) == "HPtold"] <- "hp_told"
colnames(metadata)[colnames(metadata) == "Teachertold"] <- "teacher_told"
colnames(metadata)[colnames(metadata) == "Mediatold"] <- "media_told"
colnames(metadata)[colnames(metadata) == "Doyouknowhowintestinalwomstransmitted"] <- "know_worm_transmit"
colnames(metadata)[colnames(metadata) == "IfyesHow"] <- "worm_transmit_how"
colnames(metadata)[colnames(metadata) == "Doyouknowwhywormsarebadforyourhealth"] <- "know_worm_bad"
colnames(metadata)[colnames(metadata) == "IfyesHow_A"] <- "worm_bad_how"
colnames(metadata)[colnames(metadata) == "Doyouknowhowyoucanavoidgettingtheseworms"] <- "know_worm_avoid"
colnames(metadata)[colnames(metadata) == "Ifyeshow_B"] <- "worm_avoid_how"
colnames(metadata)[colnames(metadata) == "Wheredoyoulive"] <- "live_where"
colnames(metadata)[colnames(metadata) == "Yourlivingaddress"] <- "address"
colnames(metadata)[colnames(metadata) == "Familyoccupation"] <- "family_occupation"
colnames(metadata)[colnames(metadata) == "Maternaleducationalstatus"] <- "maternal_edu"
colnames(metadata)[colnames(metadata) == "Whatmaterialyourhousefloormadefrom"] <- "house_floor"
colnames(metadata)[colnames(metadata) == "Isyourkitcheninyourhouseorsepatated"] <- "kitchen_location"
colnames(metadata)[colnames(metadata) == "Ifseparetedwhatmaterialsyourkitchenmadefrom"] <- "kitchen_material"
colnames(metadata)[colnames(metadata) == "Doyouhaveelectricityinyourhaouse"] <- "electricity"
colnames(metadata)[colnames(metadata) == "Doesyourfamillyownradio"] <- "radio"
colnames(metadata)[colnames(metadata) == "Doesyourfamillyowntelevision"] <- "television"
colnames(metadata)[colnames(metadata) == "Doesyourfamillymemberownaphone"] <- "phone"
colnames(metadata)[colnames(metadata) == "Forwhatpurposeyourfamilyuseaphone"] <- "phone_use"
colnames(metadata)[colnames(metadata) == "Nodomanimal"] <- "no_dom_animal"
colnames(metadata)[colnames(metadata) == "Doyouhavepotablewaterinyourhouse"] <- "potable_water"
colnames(metadata)[colnames(metadata) == "Ifnotwheredoyougetyordrinkingwaterfrom"] <- "water_source"
colnames(metadata)[colnames(metadata) == "Doyoudrinkdirectlyordoyoutreat"] <- "water_treat"
colnames(metadata)[colnames(metadata) == "Ifyoutreathow"] <- "water_treat_how"
colnames(metadata)[colnames(metadata) == "Doyourfamilyownlatrine"] <- "own_latrine"
colnames(metadata)[colnames(metadata) == "Isyourlatrineinsideoroutside"] <- "latrine_location"
colnames(metadata)[colnames(metadata) == "Ifoutsidedistancefromyourhouse"] <- "latrine_distance"
colnames(metadata)[colnames(metadata) == "Distancebetweenlatrineandyourkitchen"] <- "latrine_kitchen_dist"
colnames(metadata)[colnames(metadata) == "Yourlatrineconnectedto"] <- "latrine_connect"
colnames(metadata)[colnames(metadata) == "Howoftendoyoubathinriver"] <- "bath_river_freq"
colnames(metadata)[colnames(metadata) == "Howoftendoyouwashyourclothesinriver"] <- "wash_clothes_river"
colnames(metadata)[colnames(metadata) == "Doyoudeficateintheopenfield"] <- "open_field_deficate"
colnames(metadata)[colnames(metadata) == "Doyouuseschoollatrine"] <- "use_school_latrine"
colnames(metadata)[colnames(metadata) == "Doyouusetoiletpapertowipeyourbumafterdefication"] <- "toilet_paper"
colnames(metadata)[colnames(metadata) == "Doyouwashyourhandsaftertoilet"] <- "wash_hands_toilet"
colnames(metadata)[colnames(metadata) == "Howdoyouwashyourhandsaftertoilet"] <- "wash_hands_toilet_how"
colnames(metadata)[colnames(metadata) == "Ifwithsoaphowoftenyouuseit"] <- "soap_toilet_freq"
colnames(metadata)[colnames(metadata) == "Doyouwashyourhandsbeforeeating"] <- "wash_hands_eat"
colnames(metadata)[colnames(metadata) == "Howdoyouwashyourhandsbeforeeating"] <- "wash_hands_eat_how"
colnames(metadata)[colnames(metadata) == "Ifwithsoaphowoftenyouuseit_A"] <- "soap_eat_freq"
colnames(metadata)[colnames(metadata) == "Doyoueatsoil"] <- "eat_soil"
colnames(metadata)[colnames(metadata) == "Whatisyourfavoritefruitethatyoueat"] <- "favorite_fruit"
colnames(metadata)[colnames(metadata) == "Doyouwashyourfruitesbeforeeating"] <- "wash_fruit"
colnames(metadata)[colnames(metadata) == "Doyoueatraworundercookedvegitables"] <- "eat_raw_veg"
colnames(metadata)[colnames(metadata) == "Ifyeshowoftenyouwashyourvegitablesbeforeeating"] <- "wash_veg_freq"
colnames(metadata)[colnames(metadata) == "Doyouwalkbarefoot"] <- "barefoot"
colnames(metadata)[colnames(metadata) == "whenyouareathomedoyoupreferetousesandalsorshoe"] <- "home_shoes"
colnames(metadata)[colnames(metadata) == "Inwhichactivitiesofthedayareyoubarefoot"] <- "barefoot_activities"
colnames(metadata)[colnames(metadata) == "Didyourparentsteachersorhealthprofessionalsgaveyouadewormingpill"] <- "deworming_pill"
colnames(metadata)[colnames(metadata) == "Ifyeswhenwasthelasttimetheygaveyousuchdewormingpill"] <- "last_deworming"
colnames(metadata)[colnames(metadata) == "Didyourparentsorhealthprofessionalsgaveyouotherantibiotics"] <- "other_antibiotics"
colnames(metadata)[colnames(metadata) == "whatfooddoyoueatmost"] <- "most_food"
colnames(metadata)[colnames(metadata) == "Isanydrugsprescribedbyhealthinstituionforanyillnesscurrently"] <- "current_drugs"
colnames(metadata)[colnames(metadata) == "Ifyesnameandtypeofthedrugs"] <- "drug_details"
colnames(metadata)[colnames(metadata) == "Inthepastthreemonthshaveyoutakenanyantimalarialdrug"] <- "antimalarial_3mo"
colnames(metadata)[colnames(metadata) == "Haveachildwheezingorwhistlinginchest"] <- "ever_wheezing"
colnames(metadata)[colnames(metadata) == "wheezilingorwhistlinginthelast2years"] <- "wheezing_2yrs"
colnames(metadata)[colnames(metadata) == "wheezilingorwhistlinginthelast1year"] <- "wheezing_1yr"
colnames(metadata)[colnames(metadata) == "Hasachildeverhadasthma"] <- "ever_asthma"
colnames(metadata)[colnames(metadata) == "Doesachildhadasthmainthelast2years"] <- "asthma_2yrs"
colnames(metadata)[colnames(metadata) == "Doesachildasthmainthelastyear"] <- "asthma_1yr"
colnames(metadata)[colnames(metadata) == "Hasthisbeenconfirmedbyadoctor"] <- "asthma_confirmed"
colnames(metadata)[colnames(metadata) == "Doesachildeverhadanitchyskinrashwhichhasaffectedtheskincreases"] <- "ever_rash"
colnames(metadata)[colnames(metadata) == "Ifyeshasthisrashaffectedtheelbowfolds"] <- "rash_elbow"
colnames(metadata)[colnames(metadata) == "Ifyeshasthisrashaffectedbehindtheknees"] <- "rash_knees"
colnames(metadata)[colnames(metadata) == "Ifyeshasthisrashaffectedinfrontoftheankls"] <- "rash_ankles"
colnames(metadata)[colnames(metadata) == "Ifyeshasthisrashaffectedunderthebuttucks"] <- "rash_buttocks"
colnames(metadata)[colnames(metadata) == "Ifyeshasthisrashaffectedaroundtheneck"] <- "rash_neck"
colnames(metadata)[colnames(metadata) == "Ifyeshasthisrashaffectedaroundtheeyesears"] <- "rash_eyes_ears"
colnames(metadata)[colnames(metadata) == "Doesthechildhadhayfeverorpersistantsneezing"] <- "hayfever"
colnames(metadata)[colnames(metadata) == "Doesthechildhadhayfeverorsneezingwithrunningnoseinthelast2years"] <- "hayfever_2yrs"
colnames(metadata)[colnames(metadata) == "Doesthechildhadhayfeverorsneezingwithrunningnoseinthelastyear"] <- "hayfever_1yr"
colnames(metadata)[colnames(metadata) == "WheredoyouliveGROUP"] <- "live_group"
colnames(metadata)[colnames(metadata) == "Howmanytimesinthelastyearthechildhadwheeziling"] <- "wheezing_freq_1yr"
colnames(metadata)[colnames(metadata) == "Tricuris"] <- "Trichuris"


```

# Delete columns named "Stunted", "Underweight", and "Thinned" (the original colnames make NA values all "underweight", which way should we choose?)
```{r}
metadata <- metadata[, !names(metadata) %in% c("Stunted", "Underweight", "Thinned")]
```

#Creating columns named "Stunted", "Underweight", and "Thinned" based on HAZ, WAZ, BAZ, respectively
```{r}
metadata <- metadata %>%
  mutate(Stunted = case_when(
    is.na(HAZ) ~ NA_character_,
    HAZ < -2 ~ "Stunted",
    HAZ >= -2 ~ "Normal"
  ),
  Underweight = case_when(
    is.na(HAZ) ~ NA_character_,
    WAZ < -2 ~ "Underweight",
    WAZ >= -2 ~ "Normal"
  ),
  Thinned = case_when(
    is.na(HAZ) ~ NA_character_,
    BAZ < -2 ~ "Thinned",
    BAZ >= -2 ~ "Normal"
  ))
```

#Creating the allergy column based on wheezing/rash/asthma
#based on ever_wheezing or wheezing_1yr?
```{r}
metadata <- metadata %>%
  mutate(Allergy = case_when(
    is.na(ever_wheezing) | is.na(ever_rash) | is.na(ever_asthma) ~ NA_character_,
    ever_wheezing == 1 | ever_rash == 1 | ever_asthma == 1 ~ "Yes",
    ever_wheezing == 2 & ever_rash == 2 & ever_asthma == 2 ~ "No",
    TRUE ~ NA_character_  # This handles any other unexpected cases
  ))
```

#Making all multiple values in house_floor a single value: 3
```{r}
metadata <- metadata %>%
  mutate(house_floor = case_when(
    is.na(house_floor) ~ NA_real_,
    grepl(",", house_floor) ~ 3,
    TRUE ~ as.numeric(house_floor)
  ))
```

#Converting categorical variables
```{r}

metadata$delivery <- factor(metadata$delivery, levels = c(1, 2, 99), labels = c("Vaginal", "C-section",NA))

columns_to_transform <- c( "fever_2wks", "diarrhea_2wks", "cough_2wks","nail_trimmed","nail_dirty","school_toilet","latrine_doors", "flies_latrine", "stool_latrine", "know_worm_transmit","know_worm_bad","know_worm_avoid","electricity","radio","television","phone","eat_raw_veg","deworming_pill","other_antibiotics","current_drugs","antimalarial_3mo")
for (col in columns_to_transform) {
  metadata[[col]] <- factor(metadata[[col]],levels = c(1, 0, 99), labels = c("Yes", "No", NA))
}

metadata$nail_trim_freq <- factor(metadata$nail_trim_freq, levels = c(1, 2, 0, 99), labels = c("Once/week", "Once/two weeks", "Less than once per month",NA))
metadata$water_treat <- factor(metadata$water_treat, levels = c(1,0, 99), labels = c("Directly", "Treated",NA))

columns_to_transform <- c("bath_river_freq", "wash_clothes_river", "open_field_deficate", "use_school_latrine", "toilet_paper", "wash_hands_toilet","soap_toilet_freq","wash_hands_eat","soap_eat_freq","eat_soil")
for (col in columns_to_transform) {
  metadata[[col]] <- factor(metadata[[col]], levels = c(0, 1, 2, 99), labels = c("Always", "Sometimes", "Never", NA))
}

metadata$live_where <- factor(metadata$live_where, levels = c(0,1,2,99), labels = c("Urban", "Suburb", "Rural",NA))
metadata$maternal_edu <- factor(metadata$maternal_edu, levels = c(0,1,2,3,99), labels = c("Illiterate", "Primary School", "High school","Higher Eduction",NA))
metadata$kitchen_location <- factor(metadata$kitchen_location, levels = c(0,2,99), labels = c("Within house","Separated",NA))
metadata$kitchen_material <- factor(metadata$kitchen_material, levels = c(1,2,0,99), labels = c("Cemented","Plastic covered","Dust",NA))
metadata$phone_use <- factor(metadata$phone_use, levels = c(0,1,99), labels = c("Call only","Call/radio/internet",NA))
metadata$potable_water <- factor(metadata$potable_water, levels = c(1,0,99), labels = c("Yes","No",NA))
metadata$own_latrine <- factor(metadata$own_latrine, levels = c(1,0,99), labels = c("Yes","No",NA))
metadata$latrine_location<- factor(metadata$latrine_location, levels = c(1,0,99), labels = c("Inside","Outside",NA))
metadata$latrine_connect <- factor(metadata$latrine_connect, levels = c(0,1,2,3,99), labels = c("Sewage","Ditch","River","Well",NA))
metadata$wash_hands_toilet_how <- factor(metadata$wash_hands_toilet_how, levels = c(0,1,99), labels = c("Water","Soap and water",NA))
metadata$wash_hands_eat_how <- factor(metadata$wash_hands_eat_how, levels = c(0,1,99), labels = c("Water","Soap and water",NA))
metadata$wash_fruit <- factor(metadata$wash_fruit, levels = c(0,1,2,99), labels = c("Never","Sometimes","Always",NA))
metadata$wash_veg_freq <- factor(metadata$wash_veg_freq, levels = c(0,1,2,99), labels = c("Never","Sometimes","Always",NA))
metadata$barefoot <- factor(metadata$barefoot, levels = c(0,1,2,99), labels = c("Never","Sometimes","Always",NA))
metadata$home_shoes<- factor(metadata$home_shoes, levels = c(0,1,2,99), labels = c("Does not use any","Sandals","Shoes",NA))
metadata$water_treat_how<- factor(metadata$water_treat_how, levels = c(0,1,2,99), labels = c("Boil","Chemical","Filter",NA))
metadata$house_floor<- factor(metadata$house_floor, levels = c(1,2,0,3,99), labels = c("Cemented","Plastic covered","Dust","Combined",NA))
metadata$water_source<- factor(metadata$water_source, levels = c(0,1,2,3,4,5,99,""), labels = c("Neighbour", "River", "Well", "Truck", "Tank", "Public fountain", NA, NA))

columns_to_transform <- c("ever_wheezing", "wheezing_2yrs", "wheezing_1yr",
                          "ever_asthma", "asthma_2yrs", "asthma_1yr", 
                          "asthma_confirmed", "ever_rash", "rash_elbow", 
                          "rash_knees", "rash_ankles", "rash_buttocks", 
                          "rash_neck", "rash_eyes_ears", "hayfever", 
                          "hayfever_2yrs", "hayfever_1yr")

for (col in columns_to_transform) {
  metadata[[col]] <- case_when(
    metadata[[col]] == 1 ~ "Yes",
    metadata[[col]] == 2 ~ "No",
    TRUE ~ as.character(metadata[[col]])
  )
}

columns_to_transform <- c("Dewormingin6mo", "Dewormingin1yr", "AnySTHs", 
                            "AnyParasite", "Ascaris", "Tricuris", "Hookworm", 
                            "Schistosoma")
for (col in columns_to_transform) {
  metadata[[col]] <- case_when(
    metadata[[col]] == 1 ~ "Yes",
    metadata[[col]] == 0 ~ "No",
    TRUE ~ as.character(metadata[[col]]))}

metadata <- metadata %>%
  mutate(
    family_told = ifelse(family_told == 0, "Yes", NA),
    hp_told = ifelse(hp_told == 1, "Yes", NA),
    teacher_told = ifelse(teacher_told == 2, "Yes", NA),
    media_told = ifelse(media_told == 3, "Yes", NA),
    Roof= ifelse(Roof == 1, "Yes", NA),
    Wall = ifelse(Wall == 2, "Yes", NA),
    Wood = ifelse(Wood == 0, "Yes", NA),
    Gas = ifelse(Gas == 1, "Yes", NA),
    Coal = ifelse(Coal == 2, "Yes", NA),
    Kerosisn = ifelse(Kerosisn == 3, "Yes", NA),
    Electric = ifelse(Electric == 4, "Yes", NA),
    Cattle= ifelse(Cattle == 0, "Yes", NA),
    SheepGoat = ifelse(SheepGoat == 1, "Yes", NA),
    Chicken = ifelse(Chicken == 2, "Yes", NA),
    Pet = ifelse(Pet == 3, "Yes", NA),
    no_dom_animal = ifelse(no_dom_animal == 4, "Yes", NA),
    heard_AL= ifelse(heard_AL == 0, "Yes", NA),
    heard_TT = ifelse(is.na(heard_TT), NA,"Yes"),
    heard_HW = ifelse(is.na(heard_HW),NA, "Yes"),
    heard_HIV = ifelse(is.na(heard_HIV),NA,"Yes"),
    heard_InWorm = ifelse(is.na(heard_InWorm),NA,"Yes"),
    heard_Malaria = ifelse(is.na(heard_Malaria),NA,"Yes"),
    heard_TB = ifelse(is.na(heard_TB),NA,"Yes"),
    heard_SCh = ifelse(is.na(heard_SCh),NA,"Yes")
    )

```

# Save the cleaned dataset
```{r}
write.table(metadata, file = "/Users/binitaye/Desktop/metadata_cleaned.tsv", sep = "\t", row.names = FALSE, quote = FALSE)
```
